# Supplementary material for: Silymarin PlantCrystals for Improved Dermal Drug Delivery
Source: Bioengineering (Basel). 2025 Dec 5;12(12):1331. doi: 10.3390/bioengineering12121331 (PMC12729838; doi:10.3390/bioengineering12121331)
Supplement: Supplementary file 1 [file bioengineering-12-01331-s001.zip]

Archive with 1 entries (1 files):
- bioengineering-3952464-supplementary.pdf
